# Supplementary material for: 2,4-Dioxo-1-(prop-2-yn­yl)-1,2,3,4-tetra­hydro­pyrimidine-5-carbaldehyde
Source: Acta Crystallogr Sect E Struct Rep Online. 2011 Aug 17;67(Pt 9):o2350. doi: 10.1107/S1600536811032272 (PMC3200754; doi:10.1107/S1600536811032272)
Supplement: Supplementary file 2 [file e-67-o2350-Isup2.hkl]

# 
# h,k,l, Fc-squared, Fo-squared, sigma(Fo-squared) and status flag 
# 
data_I
_shelx_title ' B in P2(1)/n' 
_shelx_refln_list_code          4 
_shelx_F_calc_maximum       94.64 
_exptl_crystal_F_000       368.00 
_reflns_d_resolution_high  0.8260 
 
loop_ 
 _symmetry_equiv_pos_as_xyz 
 'x, y, z' 
 '-x+1/2, y+1/2, -z+1/2' 
 '-x, -y, -z' 
 'x-1/2, -y-1/2, z-1/2' 
 
_cell_length_a     5.1756 
_cell_length_b     8.4877 
_cell_length_c    18.5645 
_cell_angle_alpha  90.000 
_cell_angle_beta   90.611 
_cell_angle_gamma  90.000 
 
_shelx_F_squared_multiplier     1.000 
 
loop_ 
 _refln_index_h 
 _refln_index_k 
 _refln_index_l 
 _refln_F_squared_calc 
 _refln_F_squared_meas 
 _refln_F_squared_sigma 
 _refln_observed_status 
   2   0   0        0.20        3.06      0.37 o 
   4   0   0        0.42        0.87      0.49 o 
   6   0   0      214.46      212.71      8.87 o 
   1   1   0      109.47      123.38      1.42 o 
   2   1   0       42.22       28.57      0.75 o 
   3   1   0      131.73      121.88      1.62 o 
   4   1   0       13.63       14.14      0.69 o 
   5   1   0       31.08       34.74      1.84 o 
   6   1   0        2.46        3.39      1.22 o 
   0   2   0     1352.45     1339.29     15.64 o 
   1   2   0     8424.17     8165.21     53.74 o 
   2   2   0      214.61      214.68      2.13 o 
   3   2   0       11.49       13.50      0.60 o 
   4   2   0      343.09      342.08      3.56 o 
   5   2   0        7.96        8.51      1.66 o 
   6   2   0        0.90       -0.03      1.10 o 
   1   3   0      647.99      600.38      4.59 o 
   2   3   0      203.99      185.01      2.00 o 
   3   3   0        0.39        0.38      0.31 o 
   4   3   0      216.60      217.41      3.00 o 
   5   3   0        0.16       -0.80      0.53 o 
   0   4   0      870.44      863.78     13.58 o 
   1   4   0       96.90      101.10      1.37 o 
   2   4   0        1.32        1.20      0.33 o 
   3   4   0        5.04        5.69      0.52 o 
   4   4   0      291.20      293.83      4.22 o 
   5   4   0        1.95        2.83      1.13 o 
   1   5   0       10.14       11.78      0.68 o 
   2   5   0        0.59        0.91      0.38 o 
   3   5   0      417.38      392.90      4.98 o 
   4   5   0        3.49        3.43      0.70 o 
   5   5   0        0.03       -0.03      0.84 o 
   0   6   0      203.59      199.20      6.73 o 
   1   6   0       28.74       23.61      0.91 o 
   2   6   0       64.43       64.38      1.51 o 
   3   6   0       35.70       37.41      1.48 o 
   4   6   0        8.47       10.43      1.01 o 
   5   6   0        8.56       10.83      1.76 o 
   1   7   0        1.54        2.47      0.57 o 
   2   7   0       18.40       18.60      1.13 o 
   3   7   0       22.60       24.53      1.34 o 
   4   7   0        2.57        1.98      0.84 o 
   0   8   0        7.48        7.54      1.20 o 
   1   8   0        1.99        2.63      0.64 o 
   2   8   0       70.92       67.48      2.34 o 
   3   8   0        6.75        8.26      1.18 o 
   1   9   0       55.79       60.71      2.02 o 
   2   9   0       14.65       14.14      1.40 o 
   3   9   0        4.79        5.54      1.59 o 
   0  10   0       20.20       20.59      2.01 o 
   1  10   0        8.11       10.93      1.38 o 
  -5   0   1      930.52     1010.81     22.67 o 
  -3   0   1       15.92       18.63      0.89 o 
  -1   0   1     1389.32     1314.47     24.25 o 
   1   0   1     4468.69     4609.89     49.45 o 
   3   0   1       59.33       65.15      1.96 o 
   5   0   1        9.57       12.60      2.28 o 
  -6   1   1        6.74        9.23      1.73 o 
  -5   1   1      169.03      181.46      4.91 o 
  -4   1   1       36.98       35.05      0.97 o 
  -3   1   1        5.29        2.94      0.36 o 
  -2   1   1       60.33       79.98      1.07 o 
  -1   1   1      445.56      507.36      4.26 o 
   0   1   1     3519.88     3227.67     36.39 o 
   1   1   1      528.52      500.74      4.07 o 
   2   1   1       92.50       96.98      1.21 o 
   3   1   1      557.67      546.84      4.59 o 
   4   1   1       34.25       34.66      0.98 o 
   5   1   1        0.23        0.77      0.87 o 
   6   1   1       18.43       21.13      2.28 o 
  -6   2   1       88.13       86.49      3.91 o 
  -5   2   1       80.74       86.71      2.73 o 
  -4   2   1       79.32       79.09      1.66 o 
  -3   2   1       59.22       59.45      1.11 o 
  -2   2   1       12.86       18.50      0.55 o 
  -1   2   1     8574.15     8169.31     53.79 o 
   0   2   1     1267.46     1296.56      9.66 o 
   1   2   1      179.50      133.15      1.50 o 
   2   2   1       39.41       54.05      1.45 o 
   3   2   1       88.57       84.48      1.36 o 
   4   2   1      144.78      147.83      2.36 o 
   5   2   1      200.38      209.39      4.36 o 
   6   2   1        0.57        1.85      1.32 o 
  -5   3   1       24.51       27.13      2.98 o 
  -4   3   1      340.25      330.33      4.46 o 
  -3   3   1        8.92       12.13      0.61 o 
  -2   3   1       39.86       48.68      0.94 o 
  -1   3   1     2405.72     2374.31     16.10 o 
   0   3   1      403.20      318.62      3.48 o 
   1   3   1        8.83       11.51      0.49 o 
   2   3   1       32.76       30.14      0.74 o 
   3   3   1      204.58      198.04      2.31 o 
   4   3   1      371.05      371.26      4.27 o 
   5   3   1        0.62        0.18      0.62 o 
  -5   4   1        0.17       -0.62      0.79 o 
  -4   4   1      255.22      261.86      3.95 o 
  -3   4   1        5.69        6.76      0.55 o 
  -2   4   1      603.49      637.50      5.22 o 
  -1   4   1      467.41      475.89      5.46 o 
   0   4   1        0.09        1.04      0.53 o 
   1   4   1        0.27        2.60      0.39 o 
   2   4   1      887.90      889.20      8.12 o 
   3   4   1      281.93      276.62      3.33 o 
   4   4   1      177.39      182.78      4.59 o 
   5   4   1       33.41       36.52      2.51 o 
  -5   5   1       29.46       29.82      2.44 o 
  -4   5   1        5.65        6.21      1.26 o 
  -3   5   1        5.28        4.17      0.61 o 
  -2   5   1      260.25      265.97      3.18 o 
  -1   5   1       97.11       80.21      1.26 o 
   0   5   1       59.42       53.03      0.95 o 
   1   5   1      126.47      128.11      1.90 o 
   2   5   1       19.54       22.53      1.07 o 
   3   5   1      447.07      463.13      5.58 o 
   4   5   1       69.96       75.33      2.09 o 
   5   5   1        1.45        1.96      1.10 o 
  -5   6   1        5.61        3.42      1.59 o 
  -4   6   1        0.49        0.25      0.63 o 
  -3   6   1      111.14      117.97      2.49 o 
  -2   6   1        4.00        4.00      0.63 o 
  -1   6   1        1.43        1.80      0.60 o 
   0   6   1       66.53       63.87      1.62 o 
   1   6   1        0.01       -0.21      0.33 o 
   2   6   1        9.99        9.70      0.72 o 
   3   6   1      370.63      372.76      5.02 o 
   4   6   1        3.60        5.30      0.82 o 
   5   6   1       14.01       15.80      2.05 o 
  -4   7   1        1.08        0.46      0.74 o 
  -3   7   1       10.49       13.09      1.22 o 
  -2   7   1       23.79       21.41      1.18 o 
  -1   7   1        9.37       10.72      0.88 o 
   0   7   1       41.19       47.52      1.50 o 
   1   7   1       86.66       81.59      1.98 o 
   2   7   1      254.10      261.20      4.63 o 
   3   7   1       61.86       71.49      2.07 o 
   4   7   1        3.87        2.17      1.32 o 
  -3   8   1        5.14        3.77      1.49 o 
  -2   8   1        1.75        0.84      0.71 o 
  -1   8   1       64.48       62.21      3.02 o 
   0   8   1       42.57       43.01      1.57 o 
   1   8   1        7.52       10.02      0.96 o 
   2   8   1      134.38      143.28      4.30 o 
   3   8   1        3.52        2.36      0.85 o 
  -3   9   1        8.17        9.92      1.33 o 
  -2   9   1        3.39        2.71      0.80 o 
  -1   9   1        0.12        0.31      0.60 o 
   0   9   1       12.40       13.96      1.15 o 
   1   9   1        8.63       11.13      1.24 o 
   2   9   1       40.95       39.78      2.31 o 
   3   9   1        0.01       -0.26      0.75 o 
  -1  10   1        1.36        1.78      0.96 o 
   0  10   1        0.39        0.64      0.70 o 
   1  10   1        2.32        2.96      1.39 o 
  -6   0   2      115.29      133.57      6.67 o 
  -4   0   2       64.85       66.15      2.50 o 
  -2   0   2     1829.96     1826.95     31.83 o 
   2   0   2     1622.92     1611.97     15.80 o 
   4   0   2       73.86       69.17      1.90 o 
   6   0   2        1.64        2.44      1.88 o 
  -6   1   2       35.90       34.64      3.74 o 
  -5   1   2      161.01      165.52      3.83 o 
  -4   1   2        0.10        0.16      0.44 o 
  -3   1   2       11.22       14.59      0.62 o 
  -2   1   2        0.78        3.15      0.28 o 
  -1   1   2     1403.78     1182.69      9.12 o 
   0   1   2     1706.41     1443.48     15.31 o 
   1   1   2     1550.52     1562.63     13.12 o 
   2   1   2      113.08       96.56      1.29 o 
   3   1   2      242.92      255.67      2.61 o 
   4   1   2        7.06        7.53      0.64 o 
   5   1   2       21.36       18.58      1.86 o 
   6   1   2        1.20        1.22      1.37 o 
  -6   2   2       76.80       83.84      5.78 o 
  -5   2   2      172.14      193.74      4.24 o 
  -4   2   2       61.25       57.97      2.04 o 
  -3   2   2      103.33       89.95      1.60 o 
  -2   2   2      404.64      436.61      4.51 o 
  -1   2   2     8957.59     8277.15     64.86 o 
   0   2   2     2479.72     2341.89     17.07 o 
   1   2   2     1728.11     1706.77     11.64 o 
   2   2   2      105.15      103.10      1.31 o 
   3   2   2      408.61      408.96      3.72 o 
   4   2   2       12.73       14.43      0.84 o 
   5   2   2       29.12       25.44      1.59 o 
   6   2   2        7.74       12.36      2.94 o 
  -5   3   2        1.51        1.20      0.71 o 
  -4   3   2       32.50       31.13      1.14 o 
  -3   3   2       18.29       21.20      0.76 o 
  -2   3   2       47.82       51.28      0.99 o 
  -1   3   2      336.97      355.34      3.02 o 
   0   3   2      141.97      142.69      2.04 o 
   1   3   2      147.79      121.68      1.56 o 
   2   3   2      233.54      200.67      2.11 o 
   3   3   2      147.69      159.41      2.30 o 
   4   3   2        5.28        3.13      0.68 o 
   5   3   2        7.69        8.81      1.09 o 
  -5   4   2        3.86        3.59      1.22 o 
  -4   4   2       25.69       25.02      1.26 o 
  -3   4   2      325.02      306.06      3.44 o 
  -2   4   2     2775.39     2672.57     18.46 o 
  -1   4   2     1188.15     1214.52      8.81 o 
   0   4   2      149.23      134.92      1.76 o 
   1   4   2       11.80       13.22      0.79 o 
   2   4   2      105.44      103.64      1.51 o 
   3   4   2       86.42       81.62      1.90 o 
   4   4   2       69.82       70.23      1.92 o 
   5   4   2        8.81        5.52      1.00 o 
  -5   5   2        1.32        4.39      1.34 o 
  -4   5   2       19.23       23.60      1.47 o 
  -3   5   2        0.03        0.39      0.43 o 
  -2   5   2      416.31      423.13      3.95 o 
  -1   5   2      638.22      635.73      5.19 o 
   0   5   2      113.75      104.56      1.65 o 
   1   5   2        0.37        1.37      0.37 o 
   2   5   2       52.35       59.12      1.35 o 
   3   5   2      197.74      190.79      3.17 o 
   4   5   2       47.35       48.66      1.68 o 
   5   5   2       61.69       60.73      2.39 o 
  -5   6   2        2.42        1.38      1.18 o 
  -4   6   2       13.38       13.51      2.41 o 
  -3   6   2      127.82      121.65      2.68 o 
  -2   6   2      137.30      135.32      2.22 o 
  -1   6   2      186.52      186.95      2.94 o 
   0   6   2       63.71       61.56      1.80 o 
   1   6   2       41.07       42.52      1.28 o 
   2   6   2       66.84       64.83      1.74 o 
   3   6   2        7.64        9.14      0.92 o 
   4   6   2        6.62        6.61      0.91 o 
   5   6   2        0.15        0.88      0.83 o 
  -4   7   2       31.89       33.80      1.90 o 
  -3   7   2      129.66      135.41      4.24 o 
  -2   7   2       25.59       25.41      1.24 o 
  -1   7   2       18.93       21.79      1.12 o 
   0   7   2       79.32       76.54      1.90 o 
   1   7   2        5.79        6.18      0.94 o 
   2   7   2      243.31      239.77      4.42 o 
   3   7   2       15.00       13.00      1.43 o 
   4   7   2       17.11       20.68      1.40 o 
  -3   8   2       17.84       16.51      1.76 o 
  -2   8   2        1.65        2.36      0.69 o 
  -1   8   2        0.32        0.51      0.53 o 
   0   8   2       25.47       25.25      1.29 o 
   1   8   2        8.78        7.90      0.87 o 
   2   8   2       58.49       61.74      2.31 o 
   3   8   2        0.00        2.00      0.81 o 
  -2   9   2        1.06       -0.37      0.68 o 
  -1   9   2        3.37        2.20      0.72 o 
   0   9   2        0.11        0.21      0.54 o 
   1   9   2       27.28       26.83      2.14 o 
   2   9   2        7.96       10.04      1.50 o 
  -1  10   2        0.57       -0.51      0.65 o 
   0  10   2        4.11        3.75      1.38 o 
   1  10   2       40.63       38.91      2.68 o 
  -5   0   3      165.49      188.84      4.91 o 
  -3   0   3      188.06      204.91      3.95 o 
  -1   0   3     1003.53      828.93     10.40 o 
   1   0   3     1087.07     1113.26     13.57 o 
   3   0   3      229.62      214.59      3.25 o 
   5   0   3       11.26       12.23      1.41 o 
  -6   1   3       82.72       87.19      3.82 o 
  -5   1   3       61.80       60.03      3.43 o 
  -4   1   3        9.72       12.18      1.44 o 
  -3   1   3       35.34       30.82      0.89 o 
  -2   1   3       79.78       68.08      0.95 o 
  -1   1   3      201.44      222.75      3.37 o 
   0   1   3       69.86       95.50      1.51 o 
   1   1   3     1116.31     1046.57      9.05 o 
   2   1   3     4244.17     4350.60     28.93 o 
   3   1   3       97.99      104.46      1.48 o 
   4   1   3       15.08       19.63      0.91 o 
   5   1   3       29.88       31.85      1.42 o 
   6   1   3        1.55        3.87      1.43 o 
  -6   2   3       15.71       20.20      1.76 o 
  -5   2   3        0.16       -0.50      0.61 o 
  -4   2   3      275.25      281.27      4.10 o 
  -3   2   3       14.76       17.53      0.65 o 
  -2   2   3      448.63      458.18      3.99 o 
  -1   2   3      312.17      329.11      2.88 o 
   0   2   3       38.58       23.84      0.57 o 
   1   2   3     2239.21     2094.52     15.64 o 
   2   2   3      353.88      404.47      3.41 o 
   3   2   3      106.00      105.65      1.77 o 
   4   2   3      129.04      125.10      2.18 o 
   5   2   3        0.01        0.16      0.66 o 
   6   2   3       14.08       15.96      2.14 o 
  -5   3   3        5.53        6.30      1.09 o 
  -4   3   3        0.78        0.83      0.53 o 
  -3   3   3       64.89       67.96      1.37 o 
  -2   3   3     1201.06     1285.05      9.33 o 
  -1   3   3       24.83       22.03      0.73 o 
   0   3   3      719.90      755.74      6.16 o 
   1   3   3     1854.73     1902.85     16.04 o 
   2   3   3       11.82        8.94      0.44 o 
   3   3   3      163.59      163.89      2.86 o 
   4   3   3      147.97      143.78      2.42 o 
   5   3   3        0.10       -0.10      0.83 o 
  -5   4   3        1.56        0.98      1.20 o 
  -4   4   3        2.30        1.75      0.59 o 
  -3   4   3       92.69      100.46      1.64 o 
  -2   4   3      267.40      237.86      2.56 o 
  -1   4   3       38.70       39.59      0.86 o 
   0   4   3        4.88        1.82      0.33 o 
   1   4   3      188.95      180.57      2.21 o 
   2   4   3        2.97        3.20      0.36 o 
   3   4   3        0.24       -0.54      0.36 o 
   4   4   3       84.72       79.71      2.42 o 
   5   4   3       29.99       27.88      2.04 o 
  -5   5   3        5.30        5.12      1.39 o 
  -4   5   3        3.79        2.07      1.36 o 
  -3   5   3       27.15       24.60      1.06 o 
  -2   5   3      439.14      452.03      4.18 o 
  -1   5   3      327.32      354.02      3.32 o 
   0   5   3      203.14      213.89      2.58 o 
   1   5   3       82.22       78.20      1.48 o 
   2   5   3      131.79      126.87      2.37 o 
   3   5   3        0.21       -0.40      0.40 o 
   4   5   3       18.27       18.28      1.26 o 
   5   5   3        1.44        2.75      0.90 o 
  -5   6   3       14.85       19.43      4.63 o 
  -4   6   3        6.12        2.90      1.13 o 
  -3   6   3      243.98      237.09      3.30 o 
  -2   6   3       33.40       32.94      1.26 o 
  -1   6   3       42.14       47.81      1.44 o 
   0   6   3       16.94       19.62      0.85 o 
   1   6   3       55.31       51.88      1.30 o 
   2   6   3       50.23       56.70      1.77 o 
   3   6   3      290.07      288.16      4.31 o 
   4   6   3        0.20        0.41      0.54 o 
   5   6   3       51.97       55.73      3.49 o 
  -4   7   3        0.82        2.88      1.84 o 
  -3   7   3      171.87      175.98      4.79 o 
  -2   7   3        1.13        0.90      0.55 o 
  -1   7   3       48.53       47.84      1.53 o 
   0   7   3       28.41       29.10      1.51 o 
   1   7   3       18.33       16.96      1.03 o 
   2   7   3       96.92       98.80      2.33 o 
   3   7   3       11.82       14.11      1.11 o 
   4   7   3        8.93       10.37      1.10 o 
  -3   8   3        5.55        4.25      0.94 o 
  -2   8   3        0.70        1.14      0.58 o 
  -1   8   3        0.02        0.12      0.49 o 
   0   8   3       13.73       15.99      1.10 o 
   1   8   3       81.95       87.71      3.73 o 
   2   8   3        0.29       -0.03      0.66 o 
   3   8   3        7.08        6.32      1.51 o 
  -2   9   3       19.49       20.49      1.36 o 
  -1   9   3        0.03        0.30      0.54 o 
   0   9   3       12.43       11.82      1.10 o 
   1   9   3       67.66       74.98      3.36 o 
   2   9   3        0.00       -0.01      0.74 o 
  -1  10   3        1.72        1.46      0.81 o 
   0  10   3        1.05        1.71      0.90 o 
   1  10   3       39.45       43.05      2.82 o 
  -6   0   4       10.01        9.15      2.39 o 
  -4   0   4        4.64        2.68      0.82 o 
  -2   0   4      795.36      727.54      9.95 o 
   0   0   4      955.62      787.76      9.41 o 
   2   0   4     2316.12     2586.98     24.82 o 
   4   0   4       56.61       56.32      3.90 o 
   6   0   4       52.53       50.21      4.57 o 
  -6   1   4       18.36       18.43      2.06 o 
  -5   1   4        4.14        3.77      0.74 o 
  -4   1   4       12.82       14.88      0.99 o 
  -3   1   4      680.04      719.27      7.74 o 
  -2   1   4       25.43       17.14      0.81 o 
  -1   1   4       92.21       68.90      0.98 o 
   0   1   4     3602.52     3629.11     27.38 o 
   1   1   4     2180.63     2221.00     16.50 o 
   2   1   4       21.08       24.43      0.57 o 
   3   1   4      160.94      201.93      2.57 o 
   4   1   4        4.15        5.75      0.72 o 
   5   1   4        0.37       -0.51      0.43 o 
   6   1   4        1.13        0.96      1.13 o 
  -6   2   4       10.88        8.31      1.36 o 
  -5   2   4        0.42        0.10      0.53 o 
  -4   2   4       97.07       99.06      2.27 o 
  -3   2   4      307.59      308.88      3.00 o 
  -2   2   4      254.09      271.10      2.53 o 
  -1   2   4      296.43      310.24      2.64 o 
   0   2   4      489.41      488.87      4.34 o 
   1   2   4     2215.07     2365.67     17.64 o 
   2   2   4       91.10      104.58      1.56 o 
   3   2   4       54.16       55.24      2.06 o 
   4   2   4        4.41        4.16      0.58 o 
   5   2   4       73.84       86.01      2.27 o 
   6   2   4        2.63        3.44      1.55 o 
  -5   3   4       22.40       24.09      1.68 o 
  -4   3   4       16.14       14.56      1.03 o 
  -3   3   4       48.17       45.55      1.04 o 
  -2   3   4      239.98      288.71      2.79 o 
  -1   3   4     2156.03     2122.88     14.58 o 
   0   3   4      477.43      470.17      3.74 o 
   1   3   4       21.96       27.32      0.72 o 
   2   3   4        5.00        6.24      0.45 o 
   3   3   4      131.62      131.91      2.08 o 
   4   3   4       17.13       19.10      1.09 o 
   5   3   4        0.56        1.09      0.63 o 
  -5   4   4        0.02       -0.73      0.64 o 
  -4   4   4       27.52       25.32      1.30 o 
  -3   4   4       36.31       34.87      1.01 o 
  -2   4   4      134.17      123.39      1.71 o 
  -1   4   4       14.12       14.23      0.63 o 
   0   4   4      113.05      114.50      1.65 o 
   1   4   4      376.90      400.27      3.91 o 
   2   4   4      133.03      131.57      2.53 o 
   3   4   4        4.37        3.43      0.58 o 
   4   4   4        1.75        1.18      0.52 o 
   5   4   4       12.13       16.15      1.19 o 
  -5   5   4        2.84        3.09      1.28 o 
  -4   5   4        2.97        3.26      0.87 o 
  -3   5   4       15.50       14.58      0.79 o 
  -2   5   4      212.79      208.91      2.49 o 
  -1   5   4       17.63       18.87      0.80 o 
   0   5   4        0.30        0.55      0.38 o 
   1   5   4        5.90        4.10      0.49 o 
   2   5   4        5.27        5.99      0.72 o 
   3   5   4        8.03        7.72      0.80 o 
   4   5   4       29.84       26.60      1.68 o 
   5   5   4       28.83       29.84      1.58 o 
  -4   6   4        1.79        0.61      1.33 o 
  -3   6   4      239.70      227.98      3.24 o 
  -2   6   4      283.84      274.33      3.87 o 
  -1   6   4        0.54        0.52      0.45 o 
   0   6   4      364.71      385.66      4.16 o 
   1   6   4        3.01        1.77      0.44 o 
   2   6   4        2.16        2.91      0.60 o 
   3   6   4       45.03       43.17      1.57 o 
   4   6   4        0.26        0.82      0.57 o 
  -4   7   4        9.73       10.09      2.60 o 
  -3   7   4        1.19        0.92      1.05 o 
  -2   7   4        6.18        4.86      0.72 o 
  -1   7   4        0.73        1.19      0.49 o 
   0   7   4        8.00        8.62      0.81 o 
   1   7   4       11.80        9.46      1.03 o 
   2   7   4        1.81        1.97      0.59 o 
   3   7   4        1.01        1.34      0.61 o 
   4   7   4       24.30       24.03      1.51 o 
  -3   8   4        7.37        6.35      2.75 o 
  -2   8   4        6.60        5.82      0.85 o 
  -1   8   4        2.34        1.12      0.57 o 
   0   8   4        2.80        2.27      0.64 o 
   1   8   4        0.62        1.23      0.68 o 
   2   8   4       42.98       44.03      2.03 o 
   3   8   4        0.91        0.79      0.75 o 
  -2   9   4        7.02        9.53      1.06 o 
  -1   9   4        6.57        5.19      0.85 o 
   0   9   4        2.57        4.18      0.82 o 
   1   9   4       63.66       57.01      2.32 o 
   2   9   4       22.23       22.84      2.14 o 
   0  10   4        2.79        2.92      1.49 o 
  -5   0   5       46.66       51.04      2.58 o 
  -3   0   5     1130.40     1094.71     14.95 o 
  -1   0   5       65.47       53.04      3.48 o 
   1   0   5      305.14      440.89      6.22 o 
   3   0   5     1170.72     1289.90     13.47 o 
   5   0   5        0.34        0.42      1.53 o 
  -6   1   5        1.44        0.50      0.85 o 
  -5   1   5       20.89       22.16      1.35 o 
  -4   1   5      224.68      228.31      3.65 o 
  -3   1   5      149.23      173.39      2.80 o 
  -2   1   5      476.87      536.55      4.77 o 
  -1   1   5     1475.54     1449.99     12.26 o 
   0   1   5      845.20      801.82      5.83 o 
   1   1   5      201.41      174.08      2.14 o 
   2   1   5      489.07      500.68      4.57 o 
   3   1   5       64.97       63.64      1.59 o 
   4   1   5        4.58        2.87      0.58 o 
   5   1   5        4.99        5.67      0.81 o 
   6   1   5        0.02        0.28      1.39 o 
  -6   2   5       37.85       46.03      2.46 o 
  -5   2   5       14.66       16.39      1.20 o 
  -4   2   5      209.20      206.97      3.46 o 
  -3   2   5       10.74       11.11      0.85 o 
  -2   2   5      134.39      114.06      1.41 o 
  -1   2   5       47.41       41.96      0.74 o 
   0   2   5      667.90      678.26      5.04 o 
   1   2   5      155.41      169.63      1.95 o 
   2   2   5     1066.32     1072.73      8.79 o 
   3   2   5       73.92       72.71      1.48 o 
   4   2   5       37.95       36.51      1.41 o 
   5   2   5       13.01       12.82      1.07 o 
  -5   3   5       15.99       16.77      1.55 o 
  -4   3   5        2.70        6.61      1.12 o 
  -3   3   5       30.51       34.76      1.17 o 
  -2   3   5       34.14       41.45      0.90 o 
  -1   3   5      128.14      150.57      1.71 o 
   0   3   5     1489.13     1357.39      9.59 o 
   1   3   5      217.16      206.79      2.01 o 
   2   3   5       61.94       72.62      1.34 o 
   3   3   5       17.53       19.47      0.99 o 
   4   3   5       34.62       34.52      1.35 o 
   5   3   5        5.97        7.06      1.03 o 
  -5   4   5        0.07       -0.02      0.67 o 
  -4   4   5       21.42       18.28      1.84 o 
  -3   4   5       81.75       79.37      1.66 o 
  -2   4   5       74.12       76.74      1.33 o 
  -1   4   5        0.44        0.86      0.28 o 
   0   4   5      703.38      690.65      5.40 o 
   1   4   5       21.82       24.19      0.80 o 
   2   4   5        2.60        3.37      0.52 o 
   3   4   5      153.15      147.54      3.01 o 
   4   4   5       77.07       74.81      2.02 o 
   5   4   5        1.19        1.63      0.76 o 
  -5   5   5        3.55        5.18      1.38 o 
  -4   5   5       34.93       29.84      1.70 o 
  -3   5   5        2.52        1.73      0.50 o 
  -2   5   5      123.72      115.45      1.94 o 
  -1   5   5       41.16       36.57      0.93 o 
   0   5   5      420.23      411.80      4.18 o 
   1   5   5       98.00       98.63      1.71 o 
   2   5   5       10.96       11.97      0.87 o 
   3   5   5        4.35        2.90      0.59 o 
   4   5   5       12.74       15.22      1.11 o 
   5   5   5        0.33       -0.08      0.60 o 
  -4   6   5        0.75        1.70      1.46 o 
  -3   6   5       17.91       21.39      1.21 o 
  -2   6   5        0.15        0.41      0.59 o 
  -1   6   5       73.19       72.83      1.56 o 
   0   6   5        5.69        6.88      0.62 o 
   1   6   5        6.19        6.49      0.99 o 
   2   6   5       17.50       19.36      1.11 o 
   3   6   5       15.51       16.12      1.10 o 
   4   6   5       24.72       27.39      1.47 o 
  -4   7   5        7.62        5.29      2.06 o 
  -3   7   5        2.07        2.75      0.81 o 
  -2   7   5        0.13        0.72      0.51 o 
  -1   7   5        6.42        4.24      0.66 o 
   0   7   5        2.04        1.60      0.54 o 
   1   7   5        4.18        3.47      0.70 o 
   2   7   5        3.27        2.17      0.61 o 
   3   7   5       16.33       14.08      1.15 o 
   4   7   5       30.71       32.67      1.68 o 
  -3   8   5       14.88       11.80      1.33 o 
  -2   8   5        2.22        1.40      0.65 o 
  -1   8   5       15.14       12.32      1.03 o 
   0   8   5        0.00       -0.17      0.47 o 
   1   8   5       11.31       10.63      1.17 o 
   2   8   5       45.64       50.00      2.14 o 
   3   8   5        0.72        0.58      0.73 o 
  -2   9   5        3.65        3.61      0.86 o 
  -1   9   5       16.94       15.98      1.22 o 
   0   9   5       10.64       11.09      1.28 o 
   1   9   5        0.34        2.26      0.83 o 
   2   9   5       16.05       12.53      1.56 o 
   0  10   5       10.53       12.64      1.46 o 
  -6   0   6        6.41       10.34      1.71 o 
  -4   0   6      187.13      202.01      4.86 o 
  -2   0   6        1.44        5.09      0.74 o 
   0   0   6      202.04      294.09      7.40 o 
   2   0   6       57.71       62.50      1.36 o 
   4   0   6      130.77      133.54      3.75 o 
   6   0   6        9.51        8.27      2.51 o 
  -6   1   6        1.27        2.66      0.98 o 
  -5   1   6        1.30        1.45      0.62 o 
  -4   1   6       17.06       15.38      1.14 o 
  -3   1   6      179.84      186.45      2.99 o 
  -2   1   6      485.41      492.83      5.41 o 
  -1   1   6       96.96       99.95      1.14 o 
   0   1   6        3.21        3.47      0.33 o 
   1   1   6      461.43      455.73      4.25 o 
   2   1   6        0.51        1.09      0.32 o 
   3   1   6       26.39       23.88      0.89 o 
   4   1   6        1.12        1.00      0.48 o 
   5   1   6        0.31        0.25      0.51 o 
  -5   2   6       42.43       42.54      1.78 o 
  -4   2   6        3.54        3.51      0.68 o 
  -3   2   6      165.55      171.16      4.05 o 
  -2   2   6      228.66      251.45      2.42 o 
  -1   2   6      106.23      132.84      1.49 o 
   0   2   6       72.90       61.79      0.93 o 
   1   2   6        1.09        2.87      0.45 o 
   2   2   6      120.72      154.88      2.07 o 
   3   2   6       43.20       33.72      1.25 o 
   4   2   6        9.79       11.74      0.81 o 
   5   2   6        0.33        0.62      0.52 o 
  -5   3   6        3.64        6.23      0.93 o 
  -4   3   6        0.57        0.70      0.51 o 
  -3   3   6        0.12       -0.33      0.42 o 
  -2   3   6      308.94      311.35      3.40 o 
  -1   3   6      212.03      228.96      2.30 o 
   0   3   6      190.30      184.54      2.49 o 
   1   3   6       92.67       87.34      1.17 o 
   2   3   6       16.11       19.28      0.77 o 
   3   3   6        5.02        5.36      0.56 o 
   4   3   6       28.22       26.63      1.24 o 
   5   3   6        0.92        0.24      0.65 o 
  -5   4   6       29.97       32.49      2.95 o 
  -4   4   6       81.19       73.68      2.08 o 
  -3   4   6        0.92        1.87      0.56 o 
  -2   4   6       15.06       12.55      0.61 o 
  -1   4   6      857.38      840.70      6.55 o 
   0   4   6      561.71      551.85      4.53 o 
   1   4   6      355.25      362.80      3.68 o 
   2   4   6       12.96       14.76      0.86 o 
   3   4   6        5.58        5.72      0.69 o 
   4   4   6       18.78       18.46      1.14 o 
   5   4   6       26.70       22.18      1.65 o 
  -5   5   6        1.39        1.48      1.05 o 
  -4   5   6        8.08        7.07      1.14 o 
  -3   5   6       34.31       25.76      1.07 o 
  -2   5   6        6.63        8.34      0.71 o 
  -1   5   6       21.22       22.64      0.90 o 
   0   5   6        2.41        2.71      0.45 o 
   1   5   6        6.48        6.85      0.57 o 
   2   5   6      315.21      300.35      4.13 o 
   3   5   6       51.89       48.01      1.87 o 
   4   5   6        0.12       -0.28      0.47 o 
   5   5   6       18.29       16.56      1.29 o 
  -4   6   6        9.89       10.80      1.25 o 
  -3   6   6        0.64        0.35      0.62 o 
  -2   6   6       79.18       77.34      1.96 o 
  -1   6   6      233.95      220.94      2.97 o 
   0   6   6       24.79       27.04      1.28 o 
   1   6   6       25.84       25.54      1.53 o 
   2   6   6       55.07       50.13      1.61 o 
   3   6   6        0.52        1.21      0.54 o 
   4   6   6       25.51       25.93      1.52 o 
  -4   7   6        0.82       -0.08      1.48 o 
  -3   7   6       42.72       40.78      2.97 o 
  -2   7   6       44.83       39.02      1.50 o 
  -1   7   6       68.62       68.25      1.85 o 
   0   7   6        0.04       -0.18      0.49 o 
   1   7   6       29.85       29.28      2.16 o 
   2   7   6        7.05        5.68      1.28 o 
   3   7   6       65.71       67.22      2.11 o 
   4   7   6       17.18       16.95      1.36 o 
  -3   8   6       23.95       28.04      1.77 o 
  -2   8   6        0.06       -0.76      0.50 o 
  -1   8   6       78.47       85.15      2.23 o 
   0   8   6       16.88       17.43      1.18 o 
   1   8   6        2.40        1.02      0.93 o 
   2   8   6        0.00        0.20      0.66 o 
   3   8   6       19.79       21.56      1.67 o 
  -2   9   6       23.67       21.53      1.42 o 
  -1   9   6        0.89        0.03      0.59 o 
   0   9   6        2.59        2.59      0.86 o 
   1   9   6        6.71        5.02      1.05 o 
   2   9   6        8.31        5.40      1.50 o 
  -5   0   7       44.06       45.07      2.93 o 
  -3   0   7      222.16      266.10     10.02 o 
  -1   0   7      221.28      252.75      3.74 o 
   1   0   7     2283.61     2262.57     21.83 o 
   3   0   7      241.97      257.80      5.20 o 
   5   0   7      117.97      116.21      3.93 o 
  -5   1   7        0.30       -0.04      0.55 o 
  -4   1   7       14.03       15.24      1.35 o 
  -3   1   7       91.05       85.45      1.97 o 
  -2   1   7      509.30      501.60      5.49 o 
  -1   1   7      998.95      885.11      6.47 o 
   0   1   7       65.51       85.67      1.27 o 
   1   1   7       13.10       11.78      0.43 o 
   2   1   7       24.26       22.55      0.77 o 
   3   1   7        7.56        7.01      0.70 o 
   4   1   7       11.54        9.39      0.87 o 
   5   1   7        1.16        0.51      0.55 o 
  -5   2   7        1.27        1.38      0.65 o 
  -4   2   7        1.94        1.66      0.57 o 
  -3   2   7        2.67        5.53      0.71 o 
  -2   2   7       63.77       78.69      1.14 o 
  -1   2   7       26.67       29.97      0.69 o 
   0   2   7      158.05      127.79      1.79 o 
   1   2   7      126.83      148.47      1.91 o 
   2   2   7      142.39      145.05      2.04 o 
   3   2   7       65.14       59.04      1.39 o 
   4   2   7      178.02      162.92      3.07 o 
   5   2   7        0.94       -0.10      0.52 o 
  -5   3   7       18.07       16.04      1.62 o 
  -4   3   7        0.04        0.49      0.51 o 
  -3   3   7        5.63        3.40      0.84 o 
  -2   3   7      351.00      310.71      3.15 o 
  -1   3   7       35.03       35.80      0.82 o 
   0   3   7       31.91       28.68      0.72 o 
   1   3   7      711.26      755.02      6.57 o 
   2   3   7       92.18       93.12      2.33 o 
   3   3   7       90.40       93.34      1.78 o 
   4   3   7        2.38        2.25      0.57 o 
   5   3   7        0.75        0.11      0.64 o 
  -5   4   7       46.58       51.76      1.98 o 
  -4   4   7       15.16       14.77      1.13 o 
  -3   4   7       12.80       11.17      0.91 o 
  -2   4   7       29.64       31.92      0.89 o 
  -1   4   7        6.36        8.80      0.52 o 
   0   4   7       11.69       10.32      0.63 o 
   1   4   7      330.34      326.89      3.87 o 
   2   4   7       92.43       86.10      3.16 o 
   3   4   7       40.26       34.51      1.35 o 
   4   4   7        0.53        1.39      0.56 o 
   5   4   7        5.28        3.29      0.91 o 
  -5   5   7        0.61       -1.37      0.91 o 
  -4   5   7        0.72        0.54      0.58 o 
  -3   5   7        5.46        3.13      0.79 o 
  -2   5   7        6.43        7.47      0.81 o 
  -1   5   7       94.84       94.27      2.23 o 
   0   5   7       71.86       73.47      1.73 o 
   1   5   7       73.03       69.92      1.75 o 
   2   5   7        0.35        0.87      0.45 o 
   3   5   7       11.30       10.12      0.89 o 
   4   5   7       21.86       21.16      1.53 o 
   5   5   7        4.97        2.60      0.90 o 
  -4   6   7       17.32       22.83      1.95 o 
  -3   6   7       37.76       34.43      2.23 o 
  -2   6   7        1.82        1.24      0.48 o 
  -1   6   7       42.36       40.00      1.24 o 
   0   6   7      148.20      154.06      2.40 o 
   1   6   7        0.03       -0.18      0.39 o 
   2   6   7        0.01       -0.25      0.43 o 
   3   6   7        1.29        0.24      0.49 o 
   4   6   7        0.02       -0.10      0.56 o 
  -4   7   7        0.58        2.06      1.65 o 
  -3   7   7       31.51       25.92      2.49 o 
  -2   7   7        1.80        1.45      0.58 o 
  -1   7   7        3.00        2.18      0.57 o 
   0   7   7       73.94       75.39      1.96 o 
   1   7   7        0.64        0.66      0.49 o 
   2   7   7        0.09       -0.68      0.45 o 
   3   7   7       44.94       48.98      2.65 o 
   4   7   7        0.03        0.19      0.63 o 
  -3   8   7       15.09       22.83      2.95 o 
  -2   8   7       93.02       89.50      2.34 o 
  -1   8   7        0.03       -0.30      0.56 o 
   0   8   7        0.00        0.45      0.74 o 
   1   8   7        7.40        8.02      1.21 o 
   2   8   7        0.15        0.39      0.64 o 
   3   8   7        7.75       10.61      1.16 o 
  -2   9   7        0.95        0.99      0.85 o 
  -1   9   7       25.30       24.39      2.28 o 
   0   9   7        3.42        3.06      0.85 o 
   1   9   7        2.94        2.26      0.88 o 
   2   9   7       12.88       16.38      1.60 o 
  -4   0   8       39.31       29.05      2.84 o 
  -2   0   8        0.35        1.11      0.58 o 
   0   0   8     2293.71     2412.94     47.92 o 
   2   0   8       56.54       45.26      1.21 o 
   4   0   8        5.56        5.44      1.06 o 
  -5   1   8        7.76        6.39      0.94 o 
  -4   1   8        0.44        0.69      0.58 o 
  -3   1   8        0.30        0.13      0.47 o 
  -2   1   8      125.81      125.46      2.24 o 
  -1   1   8      539.55      551.03      4.37 o 
   0   1   8      956.76      993.53      7.36 o 
   1   1   8       34.68       42.00      0.80 o 
   2   1   8       42.55       42.40      1.17 o 
   3   1   8       11.73       14.17      1.35 o 
   4   1   8        7.17        9.57      0.91 o 
   5   1   8        0.14       -0.28      0.51 o 
  -5   2   8       20.59       21.14      1.41 o 
  -4   2   8        0.02       -0.09      0.48 o 
  -3   2   8        0.25        0.55      0.48 o 
  -2   2   8      158.83      153.72      2.08 o 
  -1   2   8      224.52      224.92      2.26 o 
   0   2   8      383.94      415.54      3.67 o 
   1   2   8       18.47       25.95      0.96 o 
   2   2   8        8.70       11.18      0.64 o 
   3   2   8       61.03       60.23      1.42 o 
   4   2   8        3.18        1.50      0.71 o 
   5   2   8       17.61       13.76      1.35 o 
  -5   3   8        0.94        1.38      0.68 o 
  -4   3   8      150.13      137.11      4.67 o 
  -3   3   8        8.60        8.81      0.84 o 
  -2   3   8      106.66       98.30      2.74 o 
  -1   3   8       61.73       66.29      1.14 o 
   0   3   8       29.78       29.10      0.91 o 
   1   3   8      252.18      235.88      2.74 o 
   2   3   8      309.61      334.18      3.99 o 
   3   3   8      112.09      104.58      2.55 o 
   4   3   8        0.27        0.89      0.73 o 
   5   3   8        0.20        0.24      0.69 o 
  -5   4   8       17.87       20.56      1.44 o 
  -4   4   8        0.66       -0.37      0.52 o 
  -3   4   8       45.83       48.35      1.60 o 
  -2   4   8        0.22        0.77      0.40 o 
  -1   4   8       20.79       21.01      0.74 o 
   0   4   8        8.16        9.89      0.53 o 
   1   4   8       87.95       93.98      1.92 o 
   2   4   8      305.56      277.87      3.88 o 
   3   4   8        7.95       10.98      0.89 o 
   4   4   8        1.27        0.88      0.63 o 
   5   4   8        7.38        7.14      1.17 o 
  -5   5   8        7.53        6.89      2.25 o 
  -4   5   8        4.89        3.48      0.78 o 
  -3   5   8       36.97       32.74      2.03 o 
  -2   5   8        6.53        6.69      0.94 o 
  -1   5   8       65.95       66.51      1.49 o 
   0   5   8       19.52       17.72      0.87 o 
   1   5   8        0.80        2.04      0.52 o 
   2   5   8       16.18       14.47      0.98 o 
   3   5   8       89.78       82.64      2.14 o 
   4   5   8        2.40        3.00      0.71 o 
  -4   6   8        7.31        6.49      1.61 o 
  -3   6   8        2.90        0.03      1.09 o 
  -2   6   8        0.04        0.48      0.52 o 
  -1   6   8        4.55        3.29      0.57 o 
   0   6   8      128.50      117.29      2.09 o 
   1   6   8       19.99       19.99      1.11 o 
   2   6   8        0.70        0.15      0.45 o 
   3   6   8       54.33       56.61      1.88 o 
   4   6   8        2.72        1.32      0.68 o 
  -4   7   8        1.17        0.62      1.03 o 
  -3   7   8       13.33       12.16      3.00 o 
  -2   7   8       39.60       38.24      1.83 o 
  -1   7   8        6.71        6.32      0.80 o 
   0   7   8       31.55       31.01      1.39 o 
   1   7   8       11.97       12.52      1.24 o 
   2   7   8        6.30        5.90      0.87 o 
   3   7   8       22.41       21.13      1.39 o 
  -3   8   8        2.63        5.17      1.41 o 
  -2   8   8       22.14       22.77      1.86 o 
  -1   8   8      126.44      119.55      3.39 o 
   0   8   8        0.00       -0.01      0.57 o 
   1   8   8        0.03        0.56      0.62 o 
   2   8   8        0.52       -0.10      0.64 o 
   3   8   8        2.52        2.79      0.78 o 
  -2   9   8        0.18        1.42      0.89 o 
  -1   9   8        5.98        6.52      1.10 o 
   0   9   8        0.24        0.98      0.74 o 
   1   9   8       23.33       25.32      2.36 o 
   2   9   8       15.48       15.95      1.63 o 
  -5   0   9       72.63       72.16      3.28 o 
  -3   0   9       12.97       12.16      1.28 o 
  -1   0   9        8.91        4.40      0.63 o 
   1   0   9     1518.31     1774.54     17.73 o 
   3   0   9      269.13      268.04      5.54 o 
   5   0   9        5.92        7.76      1.59 o 
  -5   1   9       36.17       36.79      3.00 o 
  -4   1   9       22.99       25.86      1.85 o 
  -3   1   9      225.04      206.94      3.36 o 
  -2   1   9       49.45       43.44      1.34 o 
  -1   1   9       72.09       86.15      1.87 o 
   0   1   9       14.68       13.34      0.64 o 
   1   1   9      990.31     1079.33      8.76 o 
   2   1   9       19.56       23.80      1.48 o 
   3   1   9       46.88       45.79      1.50 o 
   4   1   9       15.48       15.29      1.10 o 
   5   1   9       65.16       65.87      2.19 o 
  -5   2   9       23.86       20.63      1.45 o 
  -4   2   9       49.42       46.13      1.70 o 
  -3   2   9        0.19        0.04      0.41 o 
  -2   2   9        6.23        3.47      0.78 o 
  -1   2   9      357.73      348.88      3.19 o 
   0   2   9        1.87        2.67      0.63 o 
   1   2   9      315.45      363.56      3.74 o 
   2   2   9      985.86     1007.86      8.65 o 
   3   2   9       25.57       26.42      1.03 o 
   4   2   9       15.69       14.64      1.11 o 
   5   2   9       61.57       53.59      2.29 o 
  -5   3   9        4.45        3.66      0.86 o 
  -4   3   9        0.00       -0.47      0.52 o 
  -3   3   9       10.90       12.39      0.96 o 
  -2   3   9       62.75       59.39      1.34 o 
  -1   3   9       23.95       20.14      0.70 o 
   0   3   9      101.30      109.74      1.53 o 
   1   3   9      161.86      164.89      3.19 o 
   2   3   9       22.28       24.31      0.95 o 
   3   3   9       29.57       31.79      1.30 o 
   4   3   9        4.32        2.06      0.95 o 
   5   3   9        3.00        2.89      0.90 o 
  -5   4   9        0.90        0.33      0.67 o 
  -4   4   9       20.45       14.31      1.18 o 
  -3   4   9       34.03       32.72      1.44 o 
  -2   4   9       77.37       83.97      1.69 o 
  -1   4   9       75.88       79.52      1.38 o 
   0   4   9       76.43       71.19      1.54 o 
   1   4   9       49.57       54.34      1.51 o 
   2   4   9       82.50       84.78      1.99 o 
   3   4   9       79.69       66.48      1.87 o 
   4   4   9       94.65       91.74      2.98 o 
   5   4   9       26.25       25.02      1.83 o 
  -4   5   9        8.38        4.94      0.88 o 
  -3   5   9       93.06       90.01      2.81 o 
  -2   5   9        5.92        5.42      0.73 o 
  -1   5   9        0.00        0.18      0.40 o 
   0   5   9       12.14        9.41      0.69 o 
   1   5   9       21.37       18.81      1.61 o 
   2   5   9       30.82       31.33      1.35 o 
   3   5   9       21.65       18.71      1.28 o 
   4   5   9       44.03       44.84      1.79 o 
  -4   6   9        0.30        0.43      0.95 o 
  -3   6   9        0.22       -0.58      1.14 o 
  -2   6   9       32.48       27.60      2.02 o 
  -1   6   9       14.04       14.23      0.88 o 
   0   6   9       21.50       22.05      1.16 o 
   1   6   9        2.12        0.92      0.53 o 
   2   6   9        2.06        1.47      0.59 o 
   3   6   9        3.35        1.51      0.60 o 
   4   6   9       13.96       10.87      1.14 o 
  -3   7   9        0.01       -0.37      1.01 o 
  -2   7   9       87.03       87.56      2.66 o 
  -1   7   9        1.26        1.04      0.63 o 
   0   7   9       89.37      100.93      2.83 o 
   1   7   9        2.22        2.26      0.65 o 
   2   7   9       24.47       24.70      1.41 o 
   3   7   9        0.76        1.15      0.95 o 
  -3   8   9        0.44        1.34      1.22 o 
  -2   8   9        9.43       12.71      1.32 o 
  -1   8   9        0.42       -0.04      0.56 o 
   0   8   9        6.92        6.59      1.05 o 
   1   8   9        7.77        7.57      2.21 o 
   2   8   9        1.21        0.62      0.73 o 
   3   8   9        0.22        0.80      0.70 o 
  -1   9   9       14.90       15.81      1.74 o 
   0   9   9        0.10        0.51      0.78 o 
   1   9   9       21.52       23.47      1.79 o 
  -4   0  10       29.92       26.86      4.10 o 
  -2   0  10       25.14       24.68      1.71 o 
   0   0  10     2536.09     2757.12     63.18 o 
   2   0  10        0.16        0.45      0.58 o 
   4   0  10        2.58        2.56      2.28 o 
  -5   1  10        8.69        9.32      1.11 o 
  -4   1  10       65.42       62.61      2.00 o 
  -3   1  10       44.19       39.98      1.46 o 
  -2   1  10       58.25       53.22      1.52 o 
  -1   1  10      377.29      395.32      3.49 o 
   0   1  10      416.12      414.82      3.64 o 
   1   1  10      219.58      243.39      2.48 o 
   2   1  10       71.92       73.10      1.46 o 
   3   1  10      116.67      117.10      2.47 o 
   4   1  10       14.28       13.27      1.09 o 
   5   1  10        9.96        8.81      1.07 o 
  -5   2  10       11.79        9.86      1.35 o 
  -4   2  10       19.08       15.56      1.19 o 
  -3   2  10       47.16       44.67      1.55 o 
  -2   2  10        1.07        1.71      0.52 o 
  -1   2  10       14.25       11.31      0.53 o 
   0   2  10      336.95      363.08      3.35 o 
   1   2  10      946.59      983.16      8.04 o 
   2   2  10        2.24        1.75      0.61 o 
   3   2  10        7.88        9.80      0.93 o 
   4   2  10        5.67        4.06      0.75 o 
   5   2  10       12.12       10.66      1.33 o 
  -5   3  10       20.03       17.17      1.38 o 
  -4   3  10       27.06       24.20      1.55 o 
  -3   3  10       29.16       30.04      1.39 o 
  -2   3  10        1.38        2.18      0.59 o 
  -1   3  10       80.13       77.99      1.33 o 
   0   3  10        9.24        9.00      0.53 o 
   1   3  10      242.87      254.09      3.68 o 
   2   3  10        2.17        1.27      0.46 o 
   3   3  10      110.69      105.01      2.31 o 
   4   3  10        2.94        2.25      0.79 o 
   5   3  10       24.46       24.86      1.96 o 
  -5   4  10        7.03        6.06      1.04 o 
  -4   4  10        7.36        7.92      1.00 o 
  -3   4  10       75.91       63.38      1.91 o 
  -2   4  10       96.21       95.41      2.20 o 
  -1   4  10       23.17       25.92      0.86 o 
   0   4  10       41.19       38.08      1.40 o 
   1   4  10      112.43      118.92      2.31 o 
   2   4  10      120.78      123.36      2.91 o 
   3   4  10       12.09        9.18      0.90 o 
   4   4  10       66.78       51.01      2.20 o 
   5   4  10       10.80       11.93      1.47 o 
  -4   5  10        0.31       -0.16      0.64 o 
  -3   5  10      108.74      101.75      2.51 o 
  -2   5  10        2.49        3.18      0.77 o 
  -1   5  10      377.33      381.26      4.27 o 
   0   5  10       53.14       50.96      1.35 o 
   1   5  10       12.49       13.55      1.13 o 
   2   5  10       23.63       25.93      1.27 o 
   3   5  10        1.03        1.36      0.54 o 
   4   5  10       89.41       78.78      2.77 o 
  -4   6  10        0.51        2.99      1.71 o 
  -3   6  10        0.00        0.18      0.89 o 
  -2   6  10       90.78       85.64      2.21 o 
  -1   6  10       18.90       19.84      1.13 o 
   0   6  10        4.47        5.09      0.75 o 
   1   6  10        1.62        3.06      0.64 o 
   2   6  10        0.00       -0.47      0.45 o 
   3   6  10       35.31       29.49      1.53 o 
   4   6  10       10.32       11.43      1.20 o 
  -3   7  10       14.47       13.62      1.83 o 
  -2   7  10        0.16        0.85      0.72 o 
  -1   7  10        9.66       11.05      0.98 o 
   0   7  10       24.22       26.42      1.89 o 
   1   7  10       25.33       24.88      1.37 o 
   2   7  10       39.06       41.40      1.72 o 
   3   7  10        2.65        2.60      0.75 o 
  -2   8  10        0.06        1.14      0.80 o 
  -1   8  10        9.60        9.66      1.17 o 
   0   8  10        5.80        4.18      0.96 o 
   1   8  10       54.83       55.81      2.73 o 
   2   8  10        6.43        6.99      1.13 o 
  -1   9  10        1.13        1.08      0.84 o 
   0   9  10        5.96        7.49      1.17 o 
   1   9  10       36.33       43.50      3.01 o 
  -5   0  11       53.57       54.30      2.94 o 
  -3   0  11       16.31       19.04      2.98 o 
  -1   0  11        7.42        4.98      0.82 o 
   1   0  11      192.39      174.84      3.55 o 
   3   0  11       60.23       62.15      2.88 o 
   5   0  11        3.71        1.99      1.33 o 
  -5   1  11        5.45        4.29      0.94 o 
  -4   1  11        0.61        0.94      0.58 o 
  -3   1  11       14.91       16.42      1.09 o 
  -2   1  11       15.90       14.24      0.95 o 
  -1   1  11        0.08        0.83      0.27 o 
   0   1  11      713.81      815.49      6.40 o 
   1   1  11       34.08       37.91      0.89 o 
   2   1  11      465.36      477.13      4.87 o 
   3   1  11       93.13       92.36      2.24 o 
   4   1  11        0.04        0.50      0.51 o 
   5   1  11       25.68       22.58      1.52 o 
  -5   2  11        1.14        0.62      0.71 o 
  -4   2  11      103.55       97.31      2.54 o 
  -3   2  11        6.30        5.72      0.79 o 
  -2   2  11       46.14       48.93      1.56 o 
  -1   2  11       44.21       52.90      1.06 o 
   0   2  11      295.70      288.69      3.36 o 
   1   2  11       40.88       41.72      1.14 o 
   2   2  11        0.46        0.74      0.38 o 
   3   2  11        3.18        3.55      1.05 o 
   4   2  11       56.72       59.26      5.83 o 
   5   2  11        9.31       10.32      1.34 o 
  -5   3  11        8.62        8.26      1.18 o 
  -4   3  11      120.61      124.13      2.93 o 
  -3   3  11        0.07        0.13      0.53 o 
  -2   3  11      555.41      550.73      6.44 o 
  -1   3  11       61.41       66.01      1.75 o 
   0   3  11       27.83       32.36      0.90 o 
   1   3  11      140.57      131.36      2.09 o 
   2   3  11        2.31        2.70      0.57 o 
   3   3  11       18.87       15.50      1.27 o 
   4   3  11      595.43      567.63     11.73 o 
   5   3  11        2.29        1.97      1.69 o 
  -4   4  11       31.72       29.62      1.60 o 
  -3   4  11       53.76       43.99      1.65 o 
  -2   4  11       16.31       15.37      1.05 o 
  -1   4  11      127.95      133.36      1.95 o 
   0   4  11       13.80       13.73      0.76 o 
   1   4  11       99.45       93.88      2.42 o 
   2   4  11       33.30       33.54      1.37 o 
   3   4  11        2.11        1.58      0.57 o 
   4   4  11        5.56        9.65      1.24 o 
  -4   5  11        5.41        6.38      1.13 o 
  -3   5  11        4.30        2.81      0.74 o 
  -2   5  11        0.06        0.65      0.68 o 
  -1   5  11      107.26      112.29      2.07 o 
   0   5  11      269.44      273.83      4.77 o 
   1   5  11        2.62        2.88      0.61 o 
   2   5  11        3.76        4.09      0.87 o 
   3   5  11       67.76       66.09      2.95 o 
   4   5  11       26.17       28.02      1.90 o 
  -4   6  11        0.37        0.22      1.75 o 
  -3   6  11       46.90       44.83      3.47 o 
  -2   6  11       16.67       17.68      1.45 o 
  -1   6  11        0.92        1.25      0.48 o 
   0   6  11      307.18      309.96      4.49 o 
   1   6  11        6.66        6.37      0.82 o 
   2   6  11       39.28       37.36      1.72 o 
   3   6  11       56.93       47.26      1.82 o 
   4   6  11        0.04       -0.01      1.00 o 
  -3   7  11        2.69        0.77      1.15 o 
  -2   7  11        0.26        0.20      1.32 o 
  -1   7  11       11.38       11.32      0.89 o 
   0   7  11       12.61       14.76      1.44 o 
   1   7  11       37.02       43.47      1.74 o 
   2   7  11        1.87        3.17      0.75 o 
   3   7  11        8.41        5.50      0.92 o 
  -2   8  11        0.77        0.26      1.20 o 
  -1   8  11       14.45       12.11      1.67 o 
   0   8  11        7.96        7.44      1.12 o 
   1   8  11       70.26       80.13      2.75 o 
   2   8  11        0.49        0.04      0.63 o 
  -4   0  12        0.05       -0.51      0.76 o 
  -2   0  12      176.94      172.89      4.24 o 
   0   0  12      240.19      252.14      3.78 o 
   2   0  12       74.19       73.80      2.64 o 
   4   0  12        0.52        0.29      0.73 o 
  -5   1  12       58.54       58.20      2.22 o 
  -4   1  12        8.78        8.39      1.02 o 
  -3   1  12      160.62      144.60      2.97 o 
  -2   1  12      185.56      179.46      3.09 o 
  -1   1  12       16.56       24.42      0.89 o 
   0   1  12        3.86        5.07      0.44 o 
   1   1  12       66.04       74.11      1.29 o 
   2   1  12      344.54      342.07      4.55 o 
   3   1  12      993.85     1015.35     10.62 o 
   4   1  12       19.14       21.94      1.39 o 
   5   1  12        6.24        7.77      1.05 o 
  -5   2  12        0.00       -0.39      0.69 o 
  -4   2  12       47.68       45.61      1.83 o 
  -3   2  12       13.52       13.43      1.06 o 
  -2   2  12        1.34        1.93      0.59 o 
  -1   2  12      328.01      334.11      3.73 o 
   0   2  12       37.47       42.71      1.02 o 
   1   2  12       70.33       67.70      1.47 o 
   2   2  12       34.92       35.42      1.17 o 
   3   2  12       17.45       19.59      1.21 o 
   4   2  12       11.48       11.99      1.30 o 
   5   2  12        0.00       -0.28      0.63 o 
  -5   3  12        0.76        1.54      0.80 o 
  -4   3  12        2.95        1.64      0.92 o 
  -3   3  12       26.51       23.65      1.31 o 
  -2   3  12       51.03       45.19      1.60 o 
  -1   3  12     1071.60     1098.17     10.43 o 
   0   3  12      106.97      108.76      1.69 o 
   1   3  12       44.03       47.05      1.30 o 
   2   3  12       19.57       20.73      1.10 o 
   3   3  12        0.05       -0.49      0.46 o 
   4   3  12      146.42      156.93      3.95 o 
  -4   4  12        0.02       -0.17      0.62 o 
  -3   4  12        0.28        1.03      0.62 o 
  -2   4  12       30.90       32.00      1.44 o 
  -1   4  12       60.19       63.21      1.55 o 
   0   4  12        1.62        1.21      0.49 o 
   1   4  12       56.77       55.46      1.64 o 
   2   4  12        0.41        0.30      0.46 o 
   3   4  12       12.73       13.62      1.08 o 
   4   4  12       37.42       43.58      2.25 o 
  -4   5  12        0.01       -0.30      0.68 o 
  -3   5  12        2.44        1.32      0.77 o 
  -2   5  12      157.93      155.86      3.66 o 
  -1   5  12      145.68      156.84      2.93 o 
   0   5  12        0.00       -0.16      0.43 o 
   1   5  12       22.79       20.53      1.17 o 
   2   5  12        3.61        3.44      0.71 o 
   3   5  12       21.49       15.90      1.17 o 
   4   5  12       34.86       32.21      2.04 o 
  -3   6  12       11.68       15.54      2.30 o 
  -2   6  12       16.39       13.73      1.36 o 
  -1   6  12       32.63       33.16      1.47 o 
   0   6  12      185.53      190.29      3.39 o 
   1   6  12       65.82       65.82      1.98 o 
   2   6  12        8.22        9.03      1.53 o 
   3   6  12       10.80        8.21      1.00 o 
  -3   7  12        1.26        3.66      1.31 o 
  -2   7  12        0.76        0.64      1.00 o 
  -1   7  12        5.24        4.90      1.00 o 
   0   7  12      212.97      217.27      3.85 o 
   1   7  12        3.46        4.68      0.84 o 
   2   7  12        7.19        9.51      1.10 o 
   3   7  12       11.13       10.36      1.15 o 
  -2   8  12        0.14       -0.25      1.18 o 
  -1   8  12        7.80        6.90      1.75 o 
   0   8  12       39.75       38.46      3.53 o 
   1   8  12        0.00        0.26      0.73 o 
   2   8  12       33.96       32.22      1.77 o 
  -5   0  13       39.91       37.35      2.75 o 
  -3   0  13       43.26       41.76      2.35 o 
  -1   0  13      179.13      172.82      4.12 o 
   1   0  13       29.37       28.99      1.23 o 
   3   0  13      459.79      473.94      8.72 o 
   5   0  13        0.90        0.80      1.36 o 
  -5   1  13        5.20        3.16      0.96 o 
  -4   1  13       89.62       87.98      2.87 o 
  -3   1  13      247.63      257.59      4.19 o 
  -2   1  13      437.32      443.92      5.63 o 
  -1   1  13        0.78        0.80      0.48 o 
   0   1  13       41.59       37.28      1.00 o 
   1   1  13        1.61        1.89      0.43 o 
   2   1  13     1423.70     1422.19     13.63 o 
   3   1  13      564.67      562.86      6.95 o 
   4   1  13       96.55       92.77      2.92 o 
   5   1  13        0.34       -0.26      0.64 o 
  -5   2  13        0.00       -0.06      0.75 o 
  -4   2  13       25.94       26.30      1.54 o 
  -3   2  13        4.72        4.48      0.80 o 
  -2   2  13      170.14      168.95      3.09 o 
  -1   2  13       41.74       46.42      1.36 o 
   0   2  13       64.27       68.21      1.31 o 
   1   2  13       40.00       43.42      1.23 o 
   2   2  13      292.29      293.48      3.67 o 
   3   2  13      187.24      193.47      3.89 o 
   4   2  13        0.26        1.38      0.92 o 
  -4   3  13        1.33        1.59      0.74 o 
  -3   3  13        4.99        4.38      0.80 o 
  -2   3  13       79.72       72.58      2.45 o 
  -1   3  13      132.50      127.57      2.93 o 
   0   3  13        0.60        0.22      0.35 o 
   1   3  13      122.73      129.99      3.89 o 
   2   3  13        0.19       -0.50      0.40 o 
   3   3  13      176.45      177.58      3.99 o 
   4   3  13        3.15        1.41      0.76 o 
  -4   4  13        3.96        1.69      0.92 o 
  -3   4  13        0.57        0.66      0.62 o 
  -2   4  13       11.13       11.53      1.08 o 
  -1   4  13      369.15      383.59      4.95 o 
   0   4  13       77.89       81.99      3.32 o 
   1   4  13       44.44       46.85      1.57 o 
   2   4  13       28.70       27.76      1.67 o 
   3   4  13        5.78        3.66      0.85 o 
   4   4  13       36.54       33.04      2.06 o 
  -4   5  13        1.30        0.92      0.93 o 
  -3   5  13       17.03       20.46      1.88 o 
  -2   5  13       48.29       50.64      2.15 o 
  -1   5  13      211.05      209.57      3.51 o 
   0   5  13        5.16        6.19      0.79 o 
   1   5  13        3.45        2.20      0.73 o 
   2   5  13        1.86        1.52      0.57 o 
   3   5  13       18.23       16.93      1.27 o 
   4   5  13        4.55        4.40      1.06 o 
  -3   6  13        0.06       -0.29      0.81 o 
  -2   6  13        8.69       11.25      1.33 o 
  -1   6  13       30.86       31.50      1.75 o 
   0   6  13       10.90       14.73      1.11 o 
   1   6  13        0.71        1.63      0.62 o 
   2   6  13        6.09        4.86      1.11 o 
   3   6  13        0.39       -0.40      0.56 o 
  -2   7  13        3.27        4.62      1.41 o 
  -1   7  13        3.80        3.86      0.96 o 
   0   7  13       47.58       52.58      2.14 o 
   1   7  13       44.51       47.86      1.88 o 
   2   7  13       20.34       20.55      1.41 o 
  -1   8  13        6.66        5.58      3.41 o 
   0   8  13        8.53       11.85      1.35 o 
   1   8  13        1.16        1.58      0.75 o 
  -4   0  14        1.75        1.10      0.98 o 
  -2   0  14       34.22       35.13      2.11 o 
   0   0  14       18.80       25.94      1.22 o 
   2   0  14      693.54      694.47     11.01 o 
   4   0  14       24.89       23.51      2.08 o 
  -4   1  14        1.99        1.07      0.72 o 
  -3   1  14      541.52      533.70      6.85 o 
  -2   1  14      278.95      274.78      4.21 o 
  -1   1  14       56.37       58.87      3.06 o 
   0   1  14        2.14        3.82      0.46 o 
   1   1  14        0.02        0.08      0.36 o 
   2   1  14      319.87      316.01      5.27 o 
   3   1  14       19.75       19.83      1.37 o 
   4   1  14       12.27       10.77      1.12 o 
  -4   2  14        8.23       10.94      1.17 o 
  -3   2  14        0.14       -0.31      0.52 o 
  -2   2  14      337.71      347.48      4.93 o 
  -1   2  14        4.26        5.36      0.74 o 
   0   2  14        4.64        4.52      0.49 o 
   1   2  14       54.50       51.99      1.74 o 
   2   2  14      213.65      204.01      3.46 o 
   3   2  14       68.15       67.49      2.40 o 
   4   2  14       16.99       16.46      1.52 o 
  -4   3  14       14.04       12.90      1.25 o 
  -3   3  14        6.13        6.98      0.92 o 
  -2   3  14      368.20      362.82      5.81 o 
  -1   3  14       57.12       56.22      1.92 o 
   0   3  14       20.13       20.42      0.95 o 
   1   3  14      644.46      633.59      7.08 o 
   2   3  14        4.01        3.93      0.68 o 
   3   3  14        5.91        7.45      1.07 o 
   4   3  14       33.41       29.41      1.93 o 
  -4   4  14        1.01        1.30      0.79 o 
  -3   4  14        2.86        2.91      0.77 o 
  -2   4  14       56.12       59.06      1.92 o 
  -1   4  14      145.70      147.64      3.41 o 
   0   4  14        9.77       11.50      0.92 o 
   1   4  14      254.68      255.71      3.96 o 
   2   4  14       16.75       14.05      1.07 o 
   3   4  14        4.64        5.07      0.98 o 
   4   4  14        3.11        5.07      1.64 o 
  -3   5  14        0.56        0.21      0.78 o 
  -2   5  14        0.30       -1.18      0.93 o 
  -1   5  14      170.17      170.37      6.81 o 
   0   5  14       19.54       23.88      1.28 o 
   1   5  14       20.46       20.82      1.25 o 
   2   5  14       50.79       59.61      1.97 o 
   3   5  14        3.53        5.68      1.07 o 
  -3   6  14       16.10       13.17      1.77 o 
  -2   6  14        1.02        1.17      0.90 o 
  -1   6  14       32.52       30.13      3.42 o 
   0   6  14       14.94       16.37      1.18 o 
   1   6  14       11.72       10.96      1.08 o 
   2   6  14        7.12        6.79      0.94 o 
   3   6  14        0.02        0.68      0.65 o 
  -2   7  14        4.50        3.58      1.37 o 
  -1   7  14       17.45       20.27      2.11 o 
   0   7  14       11.19       10.53      1.10 o 
   1   7  14       13.84       14.33      1.24 o 
   2   7  14        0.03       -0.09      0.58 o 
   0   8  14        6.84        8.47      1.25 o 
  -3   0  15      959.07      991.58     15.38 o 
  -1   0  15       41.80       46.32      2.24 o 
   1   0  15       17.78       18.94      1.52 o 
   3   0  15      248.12      266.86      6.21 o 
  -4   1  15        2.70        2.43      0.79 o 
  -3   1  15        1.35        1.35      0.70 o 
  -2   1  15       47.75       49.17      1.76 o 
  -1   1  15        8.57        9.88      1.12 o 
   0   1  15       28.52       29.85      1.07 o 
   1   1  15      128.63      120.42      2.14 o 
   2   1  15       26.26       26.97      1.33 o 
   3   1  15        3.72        4.52      0.81 o 
   4   1  15        5.61        4.97      0.92 o 
  -4   2  15       31.18       33.69      2.36 o 
  -3   2  15       46.18       44.88      2.06 o 
  -2   2  15      275.69      279.24      4.39 o 
  -1   2  15        1.72        0.73      0.54 o 
   0   2  15       74.80       76.40      1.67 o 
   1   2  15      161.05      156.09      2.52 o 
   2   2  15       19.04       19.97      1.18 o 
   3   2  15        1.05        1.52      0.71 o 
   4   2  15        4.94        3.12      1.55 o 
  -4   3  15       89.83      100.90      2.87 o 
  -3   3  15        6.47        5.15      0.91 o 
  -2   3  15       53.00       51.53      1.85 o 
  -1   3  15      154.73      158.79      3.05 o 
   0   3  15        3.64        4.04      0.59 o 
   1   3  15      233.47      233.89      3.67 o 
   2   3  15      165.10      163.95      3.69 o 
   3   3  15        2.48        2.44      0.80 o 
   4   3  15       49.92       53.24      3.43 o 
  -4   4  15       21.36       19.64      1.54 o 
  -3   4  15        0.70        1.14      0.84 o 
  -2   4  15        1.89        2.11      1.18 o 
  -1   4  15       29.92       32.69      1.75 o 
   0   4  15        1.25        1.49      0.54 o 
   1   4  15      536.47      520.50      6.41 o 
   2   4  15        0.05        0.71      0.54 o 
   3   4  15       11.14        7.92      1.13 o 
  -3   5  15        0.52        0.85      0.81 o 
  -2   5  15        0.92        0.21      0.75 o 
  -1   5  15       10.09       11.34      2.04 o 
   0   5  15      457.83      468.31      6.50 o 
   1   5  15       25.51       28.04      1.45 o 
   2   5  15        0.13        0.16      0.58 o 
   3   5  15        8.93        4.93      1.05 o 
  -2   6  15        1.44        2.38      0.97 o 
  -1   6  15        0.24       -0.34      0.95 o 
   0   6  15      168.89      173.86      4.04 o 
   1   6  15       44.17       45.85      2.01 o 
   2   6  15       46.51       42.79      1.90 o 
  -1   7  15        1.49        2.00      1.16 o 
   0   7  15       27.06       31.23      2.09 o 
   1   7  15        7.34        4.49      0.93 o 
  -4   0  16        7.38        8.85      1.69 o 
  -2   0  16      107.57      103.99      3.61 o 
   0   0  16       29.02       25.45      1.95 o 
   2   0  16       36.13       39.81      2.19 o 
   4   0  16      160.76      184.10      5.49 o 
  -4   1  16       59.79       56.91      2.66 o 
  -3   1  16       16.47       13.88      1.23 o 
  -2   1  16      140.60      146.59      3.08 o 
  -1   1  16        3.56        3.75      0.73 o 
   0   1  16      135.96      129.61      1.99 o 
   1   1  16       51.61       54.10      1.68 o 
   2   1  16        1.09        1.13      0.52 o 
   3   1  16        6.87        7.35      0.99 o 
   4   1  16       89.19       89.45      2.70 o 
  -4   2  16       69.08       73.15      2.47 o 
  -3   2  16        0.78        0.65      0.66 o 
  -2   2  16        0.54        0.92      0.60 o 
  -1   2  16       26.61       28.24      1.62 o 
   0   2  16       57.88       57.29      1.52 o 
   1   2  16       49.15       50.54      1.45 o 
   2   2  16      197.97      183.97      3.71 o 
   3   2  16       70.24       67.69      2.53 o 
   4   2  16       64.41       61.44      2.63 o 
  -4   3  16       60.57       55.14      2.62 o 
  -3   3  16        5.81        3.02      0.82 o 
  -2   3  16        6.03        4.33      0.82 o 
  -1   3  16       31.51       37.14      1.57 o 
   0   3  16        4.45        4.73      0.85 o 
   1   3  16      140.94      138.13      2.76 o 
   2   3  16        1.00        0.55      0.61 o 
   3   3  16       23.24       24.54      1.75 o 
  -3   4  16        1.70        2.42      0.83 o 
  -2   4  16        8.06        8.34      1.20 o 
  -1   4  16       11.66       13.06      1.71 o 
   0   4  16      183.84      179.84      3.87 o 
   1   4  16       54.80       54.28      1.80 o 
   2   4  16       76.49       74.40      3.51 o 
   3   4  16        2.47        1.83      1.11 o 
  -3   5  16        6.07        9.70      1.41 o 
  -2   5  16        0.00        0.29      0.82 o 
  -1   5  16        0.31       -0.89      0.89 o 
   0   5  16      144.12      155.58      3.74 o 
   1   5  16        0.30        0.64      0.62 o 
   2   5  16        0.10        0.06      0.60 o 
   3   5  16       14.80       15.32      1.58 o 
  -2   6  16        6.85        7.13      1.57 o 
  -1   6  16        3.58        1.48      1.52 o 
   0   6  16      131.86      132.03      7.89 o 
   1   6  16       34.22       30.64      1.62 o 
   2   6  16        0.69        0.93      0.67 o 
  -1   7  16       46.19       47.29      3.14 o 
   0   7  16        0.29        0.28      0.82 o 
   1   7  16        4.98        7.07      1.63 o 
  -3   0  17       36.09       35.12      2.49 o 
  -1   0  17      395.01      384.53     17.59 o 
   1   0  17       59.78       47.50      3.41 o 
   3   0  17       35.42       30.78      2.65 o 
  -4   1  17        7.10        7.28      1.14 o 
  -3   1  17       40.68       40.13      1.87 o 
  -2   1  17       15.02       15.73      1.58 o 
  -1   1  17       11.02       11.23      1.01 o 
   0   1  17       13.32        9.27      1.09 o 
   1   1  17        2.79        3.82      0.64 o 
   2   1  17       10.69       11.17      1.02 o 
   3   1  17        2.59        3.33      0.77 o 
   4   1  17       42.74       52.46      2.47 o 
  -3   2  17       66.54       78.42      2.45 o 
  -2   2  17       25.26       28.89      1.70 o 
  -1   2  17       68.41       62.27      1.95 o 
   0   2  17      158.08      135.62      2.74 o 
   1   2  17       10.67        6.23      0.79 o 
   2   2  17       52.96       56.04      3.29 o 
   3   2  17        6.83        7.48      1.15 o 
  -3   3  17        0.36       -0.19      0.69 o 
  -2   3  17        1.52        1.53      0.86 o 
  -1   3  17        2.39        1.99      0.82 o 
   0   3  17       57.29       50.56      3.35 o 
   1   3  17       11.57       13.00      1.02 o 
   2   3  17        0.35        0.37      0.60 o 
   3   3  17       98.99       98.93      3.18 o 
  -3   4  17       34.72       45.56      3.27 o 
  -2   4  17        0.00        0.73      0.82 o 
  -1   4  17        5.97        3.11      1.13 o 
   0   4  17        0.05        0.74      0.67 o 
   1   4  17       47.15       49.69      2.51 o 
   2   4  17        1.51        0.84      0.69 o 
   3   4  17       24.58       27.98      1.94 o 
  -2   5  17        0.45        0.32      0.83 o 
  -1   5  17        8.97        9.29      1.64 o 
   0   5  17        2.20        2.45      1.13 o 
   1   5  17       82.73       75.58      2.24 o 
   2   5  17       44.68       45.27      2.25 o 
  -1   6  17        2.27        4.52      1.38 o 
   0   6  17        0.10        1.44      0.84 o 
   1   6  17        8.07        7.37      0.98 o 
  -2   0  18       47.32       43.02      3.09 o 
   0   0  18       70.39       55.56      4.12 o 
   2   0  18       80.58       75.61      8.14 o 
  -3   1  18       18.76       24.14      1.59 o 
  -2   1  18        6.01        3.05      0.80 o 
  -1   1  18      281.03      271.54      4.38 o 
   0   1  18       65.32       62.95      2.29 o 
   1   1  18       21.01       17.16      1.13 o 
   2   1  18        2.38        1.87      0.62 o 
   3   1  18       18.43       17.77      1.36 o 
  -3   2  18       19.37       18.89      1.52 o 
  -2   2  18       30.76       29.51      1.59 o 
  -1   2  18        0.40        1.24      0.63 o 
   0   2  18        1.15        0.80      1.11 o 
   1   2  18       86.20       76.13      2.13 o 
   2   2  18       11.43       13.43      1.67 o 
   3   2  18       29.36       35.68      2.07 o 
  -3   3  18        8.18       12.19      1.48 o 
  -2   3  18       89.73      100.14      2.70 o 
  -1   3  18       43.09       45.03      2.14 o 
   0   3  18       78.43       81.99      3.36 o 
   1   3  18       16.51       13.04      1.84 o 
   2   3  18       25.96       27.01      1.77 o 
   3   3  18       40.03       39.18      2.23 o 
  -2   4  18        1.36        1.01      1.02 o 
  -1   4  18        8.23        8.09      1.81 o 
   0   4  18        0.01        0.15      0.95 o 
   1   4  18       32.60       34.09      1.59 o 
   2   4  18       42.85       41.21      2.17 o 
  -2   5  18        0.21       -0.12      1.02 o 
  -1   5  18       26.05       34.22      3.60 o 
   0   5  18        3.22        4.54      1.37 o 
   1   5  18        9.58        9.48      1.07 o 
   2   5  18       12.64       17.46      1.63 o 
   0   6  18       26.93       27.34      2.51 o 
  -3   0  19        6.71        9.50      2.39 o 
  -1   0  19        9.13        6.52      1.35 o 
   1   0  19        8.86       10.42      2.11 o 
   3   0  19       55.73       57.09      6.17 o 
  -3   1  19        5.35        6.12      1.03 o 
  -2   1  19        6.98        7.88      1.09 o 
  -1   1  19       28.29       30.16      1.93 o 
   0   1  19       80.52       65.04      3.19 o 
   1   1  19        8.51        7.83      1.52 o 
   2   1  19       10.49       10.97      1.20 o 
   3   1  19        2.28        2.69      1.20 o 
  -3   2  19        0.77        1.05      0.77 o 
  -2   2  19       27.73       29.43      3.55 o 
  -1   2  19       26.59       25.67      1.78 o 
   0   2  19        0.00        0.45      0.68 o 
   1   2  19        0.45       -0.04      0.94 o 
   2   2  19       23.97       29.67      1.83 o 
   3   2  19        0.02        2.15      0.82 o 
  -2   3  19        0.62        0.15      0.67 o 
  -1   3  19        8.34        7.25      1.42 o 
   0   3  19       10.53        8.99      3.04 o 
   1   3  19       71.95       66.38      2.63 o 
   2   3  19        0.01        0.25      1.03 o 
  -2   4  19       13.76       15.81      2.08 o 
  -1   4  19        1.68        1.73      1.15 o 
   0   4  19       14.28       16.84      1.94 o 
   1   4  19        3.49        2.20      0.83 o 
   2   4  19        0.08       -0.08      0.71 o 
  -1   5  19       10.44       12.95      2.37 o 
   0   5  19        5.12        5.32      1.46 o 
   1   5  19        2.72        3.62      1.01 o 
  -2   0  20       34.67       35.85      2.60 o 
   0   0  20       88.31       82.67      5.18 o 
   2   0  20        7.66        9.06      1.54 o 
  -2   1  20       39.21       41.93      1.92 o 
  -1   1  20        0.08        0.19      0.79 o 
   0   1  20       10.22        7.34      1.60 o 
   1   1  20        5.69        7.16      1.12 o 
   2   1  20        2.01        3.75      0.82 o 
  -2   2  20        4.03        2.74      0.87 o 
  -1   2  20        3.43        3.32      1.05 o 
   0   2  20        0.03        0.68      1.03 o 
   1   2  20       37.92       42.35      3.94 o 
   2   2  20        2.03        2.47      0.83 o 
  -2   3  20       22.40       25.06      2.40 o 
  -1   3  20        3.84        3.30      1.23 o 
   0   3  20        1.30        1.94      1.66 o 
   1   3  20        6.69        6.51      1.40 o 
   2   3  20        0.00        0.98      0.76 o 
  -1   4  20       10.24        8.05      1.62 o 
   0   4  20        6.85        9.39      1.92 o 
   1   4  20        0.26       -0.12      0.88 o 
  -1   0  21       16.75       18.71      3.32 o 
   1   0  21       27.26       29.34      3.56 o 
  -2   1  21       33.32       38.17      1.94 o 
  -1   1  21       37.21       34.13      3.00 o 
   0   1  21       21.18       22.22      2.91 o 
   1   1  21        0.21        1.76      2.05 o 
   2   1  21       10.31       12.80      1.21 o 
  -1   2  21        5.75        6.80      1.27 o 
   0   2  21       29.09       32.33      3.98 o 
   1   2  21        0.91        1.55      1.72 o 
  -1   3  21       36.67       42.52      3.50 o 
   0   3  21        3.52        0.52      1.80 o 
   1   3  21        1.54       -1.40      1.55 o 
   0   0  22        5.77        9.96      2.71 o 
  -1   1  22        9.13        7.71      1.76 o 
   0   1  22        0.03        1.92      2.14 o 
   1   1  22        1.60       -0.30      1.07 o 
   0   2  22        0.03        3.72      1.97 o 
                                                 
